# Supplementary material for: Intervention Using Low-Na/K Seasonings and Dairy at Japanese Company Cafeterias as a Practical Approach to Decrease Dietary Na/K and Prevent Hypertension
Source: Nutrients. 2025 Dec 10;17(24):3856. doi: 10.3390/nu17243856 (PMC12735755; doi:10.3390/nu17243856)
Supplement: Supplementary file 1 [file nutrients-17-03856-s001.zip]

Archive with 1 entries (1 files):
- nutrients-4001167-supplementary.pdf
